# Supplementary material for: CLSY docking to Pol IV requires a conserved domain critical for small RNA biogenesis and transposon silencing
Source: Nat Commun. 2024 Nov 27;15:10298. doi: 10.1038/s41467-024-54268-0 (PMC11603163; doi:10.1038/s41467-024-54268-0)
Supplement: Supplementary file 4 — Supplementary Data 2 [file 41467_2024_54268_MOESM4_ESM.xlsx]

## Sheet: Suppl. Data 2
Supplementary Data 2. Spectral counts of proteins identified by IP-MS of Pol IV complexes containing NRPD1-3xFWT, or the NRPD1-3xFAAA-YPMF or NRPD1-3xFCYC-AAAA variants.
The adj. p-values derive from a quasi-likelihood negative binomial generalized log-linear model in IPinquiry4.
												NRPD1-3xF (CYC-YPMF) in nrpd1-3						NRPD1-3xF (AAA-YPMF) in nrpd1-3						NRPD1-3xF (CYC-AAAA) in nrpd1-3
		NRPD1-3xF (AAA-YPMF) vs. (CYC-YPMF)a		NRPD1-3xF (CYC-AAAA) vs. (CYC-YPMF)a		non-transgenic (Col-0)			non-transgenic (nrpd1-3)			Line 1		Line 2		Line3		Line 1		Line 2		Line3		Line 1		Line 2		Line3
AGI	Protein symbol	adj. p-value	log2 FC	adj. p-value	log2 FC	rep 1	rep 2	rep 3	rep 1	rep 2	rep 3	rep 1	rep 2	rep 1	rep 2	rep 1	rep 2	rep 1	rep 2	rep 1	rep 2	rep 1	rep 2	rep 1	rep 2	rep 1	rep 2	rep 1	rep 2	Tagb
AT1G63020.1	NRPD1b	1	-0.027374	2.15299e-05	0.807736	1	0	2	0	0	0	140	150	134	128	170	199	130	140	153	148	134	108	231	159	229	219	235	234	3xF
AT3G23780.1	NRPD2	0.62486	-0.260297	0.0793255	0.579781	1	2	0	0	0	0	103	109	99	111	123	154	95	82	84	110	95	62	147	112	146	140	137	164	x
AT2G15430.1	NRPD3a	0.994292	-0.0809425	0.0215454	0.58542	0	0	0	0	0	0	33	34	31	23	37	38	27	29	31	34	28	16	44	16	46	43	47	43	x
AT2G15400.1	NRPD3b	1	-0.0526527	0.0215454	0.770413	0	0	0	0	0	0	20	15	16	11	22	23	16	18	20	18	14	6	29	8	31	29	30	22	x
AT4G15950.1	NRPD4	0.795638	-0.207963	0.607388	0.356131	0	0	0	0	0	0	15	12	13	12	14	12	8	13	13	11	8	7	20	9	15	12	16	9	x
AT3G22320.1	NRPD5a	1	0.0600359	0.000406692	0.800146	0	0	0	2	0	2	23	21	20	21	33	29	32	17	21	24	27	16	49	24	30	32	39	34	x
AT2G41340.1	NRPD5b	0.62486	-0.365211	1	0.103066	0	0	0	0	0	0	14	9	13	11	16	14	10	6	11	15	5	6	15	6	12	11	10	13	x
AT2G04630.1	NRPD6b	0.62486	0.635914	1	-0.107664	0	0	0	0	0	0	0	2	3	1	2	4	3	3	2	4	3	2	1	0	3	2	3	0	x
AT3G22900.1	NRPD7a	0.62486	-0.285714	0.607388	0.37153	0	0	0	0	0	0	12	14	15	9	20	11	8	12	13	9	10	7	14	6	14	15	20	16	x
AT4G14660.1	NRPD7b	0.203268	-2.86863	0.0111641	2.3774	0	0	0	0	0	0	0	0	0	0	3	2	0	0	0	0	0	0	8	0	5	4	4	3	x
AT3G59600.1	NRPD8b	0.466479	-0.911765	0.836721	0.350489	0	0	0	0	0	0	5	5	4	0	6	4	1	2	4	3	1	0	8	0	5	5	4	3	x
AT3G16980.1	NRPD9a	0.135843	-1.19137	1	-0.0446692	0	0	0	0	0	0	7	5	8	3	8	6	1	1	3	3	1	5	7	5	4	4	5	4	x
AT4G16265.1	NRPD9b	0.982911	-0.211355	0.101617	1.09218	0	0	0	0	0	0	6	5	4	2	10	7	4	5	5	4	2	6	21	6	8	12	6	7	x
AT1G11475.1	NRPD10	0.800235	-0.336632	0.930272	0.246743	0	0	0	0	0	0	7	4	3	5	5	6	4	4	3	4	4	2	6	0	6	8	3	6	x
AT3G52090.2	NRPD11	0.690585	-0.335145	0.0448914	0.950531	0	0	0	0	0	0	8	8	8	6	12	5	4	7	6	6	5	5	10	11	14	17	11	11	x
AT5G41010.1	NRPD12	0.275598	-2.59504	0.55192	1.30418	0	0	0	0	0	0	1	0	0	1	1	1	0	0	0	0	0	0	3	0	1	3	1	1	x
AT4G11130.1	RDR2	0.00807193	-0.642218	1	0.0374266	2	0	0	0	0	0	68	77	72	61	98	83	47	42	54	50	34	35	76	43	61	69	70	63	x
AT3G42670.1	CLSY1	1.29536e-16	-6.46057	2.63684e-15	-6.39865	0	0	0	0	0	0	9	12	13	8	12	15	0	0	0	0	0	0	0	0	0	0	0	0	x
AT5G20420.1	CLSY2	3.46541e-09	-5.64738	1.17939e-08	-5.58581	0	0	0	0	0	0	7	8	6	3	8	7	0	0	0	0	0	0	0	0	0	0	0	0	x
AT1G05490.1	CLSY3	1.0927e-10	-6.04092	5.79485e-10	-5.9796	0	0	0	0	0	0	6	7	5	7	12	14	0	0	0	0	0	0	0	0	0	0	0	0	x
AT3G24340.1	CLSY4	0.00274829	-4.31513	0.00867798	-4.25559	0	0	0	0	0	0	1	2	3	2	5	2	0	0	0	0	0	0	0	0	0	0	0	0	x
AT1G15215.2	SHH1	0.0935539	-3.29619	0.157528	-3.23996	0	0	0	0	0	0	2	0	1	1	1	2	0	0	0	0	0	0	0	0	0	0	0	0	x
a Bold indicates FC and adjusted p-value thresholds are met; adjusted p-value compare spectral counts of proteins from the IP of NRPD1-3xFWT (CYC-YPMF) to either the NRPD1-3xFAAA-YPMF or the NRPD1-3xFCYC-AAAA variants
b The bait protein, NRPD1-3xF, is highlighted in pink.
