# Supplementary material for: CLSY docking to Pol IV requires a conserved domain critical for small RNA biogenesis and transposon silencing
Source: Nat Commun. 2024 Nov 27;15:10298. doi: 10.1038/s41467-024-54268-0 (PMC11603163; doi:10.1038/s41467-024-54268-0)
Supplement: Supplementary file 5 — Supplementary Data 3 [file 41467_2024_54268_MOESM5_ESM.xlsx]

## Sheet: Suppl. Data 3
Supplementary Data 3. Spectral counts of proteins enriched in CLSY1, CLSY3 and CLSY4 IP-MS experiments.
The adj. p-values derive from a quasi-likelihood negative binomial generalized log-linear model in IPinquiry4.
				non-transgenic control (Col0WT)					Line 1: LR39-2-5 /clsy1-7				LR136-119-6 tag#24 / clsy1-7					non-transgenic control (Col0WT)							Line 1: LR31-22-4/ clsy3-1				Line 2: LR154-196-7 tag#65/ clsy3-1							non-transgenic control (Col0WT)					Line 1: LR59-6-2/ clsy4-1			Line 2: LR35-2-3/ clsy4-1		Line 3: LR35-4-3/ clsy4-1		line information/genotype
		WT vs 3xF CLSY1a		WT batch 1 (b1)		WT batch 2 (b2)		WT batch 3 (b3)	3xF-CLSY1 Line 1 (L1) batch 1 (b1)		3xF-CLSY1 Line 1 (L1) batch 2 (b2)		3xF-CLSY1 Line 2 (L2) batch 3 (b3)			WT vs 3xF CLSY3a		WT batch 1 (b1)		WT batch 2 (b2)		WT batch 3 (b3)	WT batch 4 (b4)		CLSY3-3xF Line 1 (L1) batch 1 (b1)		CLSY3-3xF Line 1 (L1) batch 2 (b2)		CLSY3-3xF Line 2 (L2) batch 3 (b3)	CLSY3-3xF Line 2 (L2) batch 4 (b4)				WT vs 3xF CLSY4a		WT batch 1 (b1)	WT batch 2 (b2)		WT batch 4 (b4)		3xF-CLSY4 Line 1 (L1) batch 1 (b1)	3xF-CLSY4 Line 1 (L1) batch 2 (b2)		CLSY4-3xF Line 2 (L2) batch 4 (b4)		CLSY4-3xF Line 3 (L3) batch 4 (b4)		figure naming
AGI	Protein symbol	adjusted p-value	log2 FC	rep1 (r1)	rep2 (r2)	rep1 (r1)	rep2 (r2)	rep1 (r1)	rep1 (r1)	rep2 (r2)	rep1 (r1)	rep2 (r2)	rep1 (r1)	AGI	Protein symbol	adjusted p-value	log2 FC	rep1 (r1)	rep2 (r2)	rep1 (r1)	rep2 (r2)	rep1 (r1)	rep1 (r1)	rep2 (r2)	rep1 (r1)	rep2 (r2)	rep1 (r1)	rep2 (r2)	rep1 (r1)	rep1 (r1)	rep2 (r2)	AGI	Protein symbol	adjusted p-value	log2 FC	rep2 (r2)	rep1 (r1)	rep2 (r2)	rep1 (r1)	rep2 (r2)	rep2 (r2)	rep1 (r1)	rep2 (r2)	rep1 (r1)	rep2 (r2)	rep1 (r1)	rep2 (r2)	replicate #
AT1G63020.1	NRPD1	7.62e-78	8.81294	0	0	0	0	0	78	77	44	46	25	AT1G63020.1	NRPD1	1.57e-14	9.44362	0	0	0	0	0	0	0	172	184	97	107	27	3	1	AT1G63020.1	NRPD1	4.57e-11	8.64704	0	0	0	0	0	41	51	54	39	41	34	35
AT3G23780.1	NRPD2	8.02e-20	1.64326	23	20	16	17	9	72	70	42	43	24	AT3G23780.1	NRPD2	2.09e-08	2.07081	23	20	16	17	9	16	16	113	116	91	95	25	20	19	AT3G23780.1	NRPD2	2.54e-07	1.35459	20	16	17	16	16	36	52	39	45	39	37	34
AT2G15430.1	NRPD3a	0.99757	0.432147	10	12	8	11	9	15	19	9	12	9	AT2G15430.1	NRPD3a	2.13e-05	1.33853	10	12	8	11	9	8	7	29	39	27	29	11	14	12	AT2G15430.1	NRPD3a	0.0311578	0.940715	12	8	11	8	7	18	17	14	15	16	14	11
AT2G15400.1	NRPD3b	0.99757	1.87629	0	0	1	0	0	4	0	0	1	0	AT2G15400.1	NRPD3b	0.000127967	4.04355	0	0	1	0	0	0	0	10	8	4	5	1	1	0	AT2G15400.1	NRPD3b	0.00371807	4.07212	0	1	0	0	0	8	1	1	3	2	4	3
AT4G15950.1	NRPD4	0.00155365	2.30926	1	2	1	2	1	10	10	6	5	4	AT4G15950.1	NRPD4	2.13e-05	2.37063	1	2	1	2	1	2	3	13	12	12	15	3	4	5	AT4G15950.1	NRPD4	0.0197361	1.82526	2	1	2	2	3	8	4	8	4	5	5	6
AT3G22320.1	NRPD5a	0.101255	1.29731	5	5	3	4	3	15	13	8	7	4	AT3G22320.1	NRPD5a	0.000254488	1.52138	5	5	3	4	3	10	10	26	22	16	18	5	12	14	AT3G22320.1	NRPD5a	0.378245	0.809599	5	3	4	10	10	9	8	12	14	12	10	13
AT2G41340.1	NRPD5b	0.0160145	4.4124	0	0	0	0	0	4	6	1	1	0	AT2G41340.1	NRPD5b	0.000102583	5.3121	0	0	0	0	0	0	0	11	8	6	8	0	0	0	AT2G41340.1	NRPD5b	0.00531688	5.14275	0	0	0	0	0	6	2	0	5	4	3	3
AT2G04630.1	NRPD6b	n/a	n/a	0	0	0	0	0	0	0	0	0	0	AT2G04630.1	NRPD6b	0.99884	0.449496	0	0	0	0	0	1	1	0	0	0	0	0	1	2	AT2G04630.1	NRPD6b	0.952347	0.472006	0	0	0	1	1	0	0	0	2	2	1	1
AT3G22900.1	NRPD7a	1.37e-07	5.57245	0	0	0	0	0	9	7	3	7	2	AT3G22900.1	NRPD7a	1.21e-06	6.01609	0	0	0	0	0	0	0	19	16	8	10	1	0	0	AT3G22900.1	NRPD7a	8.31e-05	5.72372	0	0	0	0	0	8	5	5	3	3	3	4
AT4G14660.1	NRPD7b	0.99757	1.65091	2	0	0	1	0	4	3	2	1	0	AT4G14660.1	NRPD7b	0.114131	2.08143	2	0	0	1	0	1	1	7	8	2	4	0	1	1	AT4G14660.1	NRPD7b	0.919855	-0.617566	0	0	1	1	1	0	0	0	1	1	1	1
AT3G59600.1	NRPD8b	0.99757	1.78466	1	0	0	1	0	2	1	2	2	1	AT3G59600.1	NRPD8b	0.99884	1.20018	1	0	0	1	0	1	1	3	2	1	1	1	1	1	AT3G59600.1	NRPD8b	0.634204	1.51881	0	0	1	1	1	2	2	1	5	2	1	2
AT3G16980.1	NRPD9a	0.99757	0.39436	3	3	5	4	1	5	4	5	5	1	AT3G16980.1	NRPD9a	0.077568	1.24882	3	3	5	4	1	3	3	13	10	10	11	1	4	3	AT3G16980.1	NRPD9a	0.868671	0.487711	3	5	4	3	3	6	4	4	4	2	4	6
AT4G16265.1	NRPD9b	0.0123051	1.83827	5	2	1	3	0	14	13	4	6	1	AT4G16265.1	NRPD9b	0.000434432	1.9602	5	2	1	3	0	4	4	12	22	13	12	3	6	6	AT4G16265.1	NRPD9b	0.0371585	1.43797	2	1	3	4	4	12	5	5	7	6	8	8
AT1G11475.1	NRPD10	0.99757	1.52224	1	1	0	1	1	2	3	3	3	1	AT1G11475.1	NRPD10	0.99884	1.40593	1	1	0	1	1	2	2	6	4	5	4	1	1	1	AT1G11475.1	NRPD10	0.919855	0.510865	1	0	1	2	2	2	2	2	1	1	1	2
AT3G52090.2	NRPD11	0.99757	0.931633	2	7	4	3	1	7	6	8	9	1	AT3G52090.2	NRPD11	0.100593	1.0884	2	7	4	3	1	7	7	13	13	11	13	1	7	7	AT3G52090.2	NRPD11	0.150352	1.11851	7	4	3	7	7	15	9	6	10	7	11	9
AT5G41010.1	NRPD12	0.99757	0.506935	2	2	1	2	1	2	2	3	3	1	AT5G41010.1	NRPD12	0.99884	0.70434	2	2	1	2	1	2	1	2	4	4	3	1	2	2	AT5G41010.1	NRPD12	0.952347	0.315205	2	1	2	2	1	3	2	2	2	2	0	0
AT4G11130.1	RDR2	2.02e-27	4.98216	3	0	0	0	0	43	40	7	8	8	AT4G11130.1	RDR2	1.54e-15	6.51049	3	0	0	0	0	0	0	104	101	51	64	14	3	2	AT4G11130.1	RDR2	2.51e-07	5.10244	0	0	0	0	0	17	21	16	23	23	18	12
AT3G42670.1	CLSY1b	5.32e-86	9.74805	0	0	0	0	0	141	166	81	81	45	AT3G42670.1	CLSY1	n/a	n/a	0	0	0	0	0	0	0	0	0	0	0	0	0	0	AT3G42670.1	CLSY1	n/a	n/a	0	0	0	0	0	0	0	0	0	0	0	0
AT5G20420.1	CLSY2	0.99757	0.0878638	1	1	0	0	0	1	0	0	1	0	AT5G20420.1	CLSY2	0.99884	0.051348	1	1	0	0	0	0	0	0	1	1	0	0	0	0	AT5G20420.1	CLSY2	0.952347	0.572013	1	0	0	0	0	0	1	1	0	0	0	0
AT1G05490.1	CLSY3	0.99757	0.0601911	0	0	1	0	0	0	1	0	0	0	AT1G05490.1	CLSY3 b	2.85e-16	7.65884	0	0	1	0	0	2	2	243	302	221	229	73	44	40	AT1G05490.1	CLSY3	0.967895	0.240693	0	1	0	2	2	4	0	0	0	0	1	1
AT3G24340.1	CLSY4	n/a	n/a	0	0	0	0	0	0	0	0	0	0	AT3G24340.1	CLSY4	n/a	n/a	0	0	0	0	0	0	0	0	0	0	0	0	0	0	AT3G24340.1	CLSY4b	2.02e-10	8.83172	0	0	0	0	0	48	50	66	49	45	37	38
AT1G15215.2	SHH1	3.28e-42	7.84315	0	0	0	0	0	37	35	33	19	14	AT1G15215.2	SHH1	0.99884	1.1332	0	0	0	0	0	0	0	0	1	0	0	0	0	0	AT1G15215.2	SHH1	n/a	n/a	0	0	0	0	0	0	0	0	0	0	0	0
	a Bold indicates FC and adjusted p-value thresholds are met.														a Bold indicates FC and adjusted p-value thresholds are met.																		a Bold indicates FC and adjusted p-value thresholds are met.
	b The bait protein is highlighted in color.														b The bait protein is highlighted in color.																		b The bait protein is highlighted in color.
