# Supplementary material for: CLSY docking to Pol IV requires a conserved domain critical for small RNA biogenesis and transposon silencing
Source: Nat Commun. 2024 Nov 27;15:10298. doi: 10.1038/s41467-024-54268-0 (PMC11603163; doi:10.1038/s41467-024-54268-0)
Supplement: Supplementary file 6 — Supplementary Data 4 [file 41467_2024_54268_MOESM6_ESM.xlsx]

## Sheet: Suppl. Data 4
Supplementary Data 4. Spectral counts of proteins copurifying with 3xHA-CLSY1 in NRPD1-3xFWT or NRPD1 3xFAAA-YPMF motif variant contexts identified by IP-MS.
The adj. p-values derive from a quasi-likelihood negative binomial generalized log-linear model in IPinquiry4.
		NRPD1-3xF (CYC-YPMF) vs. (AAA-YPMF)a		non-transgenic control (Col0WT)			3xHA-CLSY1 in NRPD1-3xF(CYC-YPMF)			3xHA-CLSY1 with NRPD1-3xF(AAA-YPMF)
Accession	Protein symbol	adj. p-value	log2 FC	rep 1	rep 2	rep 3	rep 1	rep 2	rep 3	rep 1	rep 2	rep 3	Tagb
AT3G42670.1	CLSY1	0.340161	0.422122	0	0	0	35	38	37	57	58	48	3xHA
AT5G20420.1	CLSY2	n/a	n/a	0	0	0	0	0	0	0	0	0	x
AT1G05490.1	CLSY3	n/a	n/a	0	0	0	0	0	0	0	0	0	x
AT3G24340.1	CLSY4	n/a	n/a	0	0	0	0	0	0	0	0	0	x
AT1G15215.2	SHH1	0.570094	0.449513	0	0	0	6	6	7	11	9	9	x
AT4G11130.1	RDR2	1.2715e-16	-7.25805	0	0	0	14	18	22	0	0	0	x
AT1G63020.1	NRPD1	2.65925e-25	-7.83949	0	0	0	21	28	32	0	0	0	3xF
AT3G23780.1	NRPD2	2.46206e-30	-6.37827	0	0	0	31	32	41	0	0	1	x
AT2G15430.1	NRPD3a	1.37414e-09	-6.50987	0	0	0	6	16	10	0	0	0	x
AT2G15400.1	NRPD3b	0.000508777	-5.33744	0	0	0	1	7	6	0	0	0	x
AT4G15950.1	NRPD4	0.180256	-2.73617	0	0	0	2	4	2	1	0	0	x
AT3G22320.1	NRPD5a	0.000251236	-5.4346	0	0	0	5	3	7	0	0	0	x
AT2G41340.1	NRPD5b	1	0	0	0	0	0	0	0	0	0	0	x
AT2G04630.1	NRPD6	1	0	0	0	0	0	0	0	0	0	0	x
AT3G22900.1	NRPD7a	0.1951	-3.91485	0	0	0	0	1	4	0	0	0	x
AT4G14660.1	NRPD7b	1	0	0	0	0	0	0	0	0	0	0	x
AT3G59600.1	NRPD8	1	0	0	0	0	0	0	0	0	0	0	x
AT3G16980.1	NRPD9a	0.570094	-1.93229	0	0	0	0	1	0	0	0	0	x
AT4G16265.1	NRPD9b	0.282366	-3.61665	0	0	0	1	2	1	0	0	0	x
AT1G11475.1	NRPD10	0.570094	-1.93229	0	0	0	0	0	1	0	0	0	x
AT3G52090.2	NRPD11	0.122377	-4.16186	0	0	0	2	2	2	0	0	0	x
AT5G41010.1	NRPD12	1	0	0	0	0	0	0	0	0	0	0	x
AT4G11130.1	RDR2	1.2715e-16	-7.25805	0	0	0	14	18	22	0	0	0	x
a bold indicates FC and adjusted p-value thresholds are met. Adjusted p-value compare spectral counts of proteins from IP 3xHA-CLSY1 in WT Pol IV (NRPD1-3xFCYC-YPMF) or the mutant variant Pol IV (NRPD1-3xFAAA-YPMF)
b The bait protein, 3xHA-CLSY1, is highlighted in pink.
