# Supplementary material for: CLSY docking to Pol IV requires a conserved domain critical for small RNA biogenesis and transposon silencing
Source: Nat Commun. 2024 Nov 27;15:10298. doi: 10.1038/s41467-024-54268-0 (PMC11603163; doi:10.1038/s41467-024-54268-0)
Supplement: Supplementary file 10 — Source Data [file 41467_2024_54268_MOESM10_ESM.xlsx]

## Sheet: Fig.4C
	AtSN1 Chop-qPCR (Fig. 4C)
	Genotype	Digested #1	Digested #2	Undigested #1	Undigested #2
	Col-0	26.28	27.03	23.23	21.9
	nrpd1-3	31.58	31.58	24.83	24.87
	NRPD1-WT-3xFLAG #1	26.78	27.51	22.06	22.87
	NRPD1-WT-3xFLAG #2	26.49	26.55	21.77	22.69
	NRPD1-AAA-YPMF-3xFLAG #1	29.82	29.64	22.85	22.15
	NRPD1-AAA-YPMF-3xFLAG #2	32.42	32.2	26.47	24.92
	NRPD1-CYC-AAAA-3xFLAG #1	30.85	30.55	23.04	22.84
	NRPD1-CYC-AAAA-3xFLAG #2	30.75	30.34	22.58	22.43
	clsy quad	31.85	31.53	22.97	22.96

## Sheet: Fig.4D
	AtSN1 RT-qPCR (Fig. 4D)
	Genotype	AtSN1 #1	AtSN1 #2	AtSN1 #3	UBQ10 #1	UBQ10 #2	UBQ10 #3
	Col-0 #1	24.91	24.88	24.88	35.23	35.27	35.16
	Col-0 #2	24.89	24.76	24.79	34.68	34.45	34.04
	nrpd1-3 #1	24.88	24.84	25.14	30.66	30.2	30.54
	nrpd1-3 #2	25.05	25.2	25.08	31.75	31.1	31.24
	NRPD1-WT-3xFLAG #1	24.79	24.81	24.94	34.54	33.7	33.23
	NRPD1-WT-3xFLAG #2	24.92	24.92	24.9	34.55	33.79	34.11
	NRPD1-AAA-YPMF-3xFLAG #1	24.72	24.59	24.67	32.2	31.75	31.52
	NRPD1-AAA-YPMF-3xFLAG #2	24.6	24.56	24.58	32.22	32.35	32.06
	NRPD1-CYC-AAAA-3xFLAG #1	24.6	24.59	24.7	31.34	30.85	30.6
	NRPD1-CYC-AAAA-3xFLAG #2	25.09	24.93	24.9	31.53	30.9	30.64
	clsy quad #1	25.49	25.35	25.61	31.18	31.07	30.9
	clsy quad #2	25.86	25.61	25.63	31.66	31.52	31.12

## Sheet: Fig.4E
	ONSEN assay RT-qPCR (Fig. 4E)
	Genotype	UBQ10 #1	UBQ10 #2	UBQ10 #3	ONSEN #1	ONSEN #2	ONSEN #3
	Col-0 21°C	25.87	25.13	25.6	31.04	31.52	31.64
	Col-0 37°C	25.2	25.19	25.07	24.7	24.19	24.16
	nrpd1-3 21°C	25.05	25.27	25.27	29.45	29.54	29.07
	nrpd1-3 37°C	23.8	23.99	23.86	19.17	19.2	19.17
	NRPD1-WT-3xFLAG 21°C	24.89	24.65	24.54	28.9	28.8	28.75
	NRPD1-WT-3xFLAG 37°C	23.77	23.76	23.63	22.46	22.19	22.24
	NRPD1-AAA-YPMF-3xFLAG 21°C	24.65	23.76	23.9	27.2	28.76	28.99
	NRPD1-AAA-YPMF-3xFLAG 37°C	23.86	23.74	23.71	19.73	19.95	19.21
	NRPD1-CYC-AAAA-3xFLAG 21°C	25.18	24.99	24.98	31.29	30.49	30.29
	NRPD1-CYC-AAAA-3xFLAG 37°C	24.53	24.04	23.99	21.52	21.03	20.5
	clsy quad 21°C	24.37	24.1	24	26.53	29	28.62
	clsy quad 37°C	24.66	24.11	24.46	20.47	20.18	20.03
